# Supplementary material for: FAAP100 is required for the resolution of transcription-replication conflicts in primordial germ cells
Source: BMC Biol. 2023 Aug 15;21:174. doi: 10.1186/s12915-023-01676-1 (PMC10426154; doi:10.1186/s12915-023-01676-1)
Supplement: Supplementary file 9 — Additional file 9. Individual data values. [file 12915_2023_1676_MOESM9_ESM.xlsx]

## Sheet: Figure 1
Figure 1A	Ovary/body weight (mg/g)
	mouse #	Faap100+/+	Faap100-/-
	1	0.266259	0.02003
	2	0.201765	0.0526008
	3	0.251004	0.0892857
	4	0.240365	0.0612918
	5	0.327869	0.0446429
Figure 1C	Testis/body weight (mg/g)
	mouse #	Faap100+/+	Faap100-/-
	1	3.60153	0.753968
	2	3.8843	0.680272
	3	3.85965	0.679245
	4	3.4881	1.15672
	5	3.77358	0.6

## Sheet: Figure 2
Figure 2C	Number of PGCs
	E8.5			E9.5			E11.5
	Embryo #	Faap100+/+	Faap100-/-	Embryo #	Faap100+/+	Faap100-/-	Embryo #	Faap100+/+	Faap100-/-
	1	51	73	1	131	112	1	1344	296
	2	60	70	2	260	162	2	1200	531
	3	55	60	3	265	62	3	1399	339
	4	69	73	4	390	141	4	2658	300
	5	60	71	5	310	130	5	1303	437
	6	83	58	6	272	305	6	3090	785
	7	80	69				7	2295	362
	8	40	98
	9	60	80
	10	90	70
	11	98
	12	50

## Sheet: Figure 3
Figure 3C	Cleaved PARP1+ PGCs(%)
	Embryo #	Faap100+/+	Faap100-/-
	1	0.84	2.19
	2	0.9	1.69
	3	0.6	1.69
	4	0.083	2.65
Figure 3D	Ki67+ PGCs(%)
	Embryo #	Faap100+/+	Faap100-/-
	1	100	100
	2	100	100
	3	100	100
	4	100	100
	Number of PGCs(%)
Figure 3F		Faap100+/+				Faap100-/-
	Embryo # Cell cycle	1	2	3	4	1	2	3	4
	G1	18.147	18.2927	17.0172	18.9723	18.7683	17.1875	17.8042	14.8241
	S	45.3292	41.1585	46.5583	48.6166	35.4839	32.0312	32.9377	33.1658
	G2	27.8714	30.9451	29.2543	21.3439	35.4839	43.75	40.3561	36.6834
	M	8.65237	9.60366	7.17017	11.0672	10.2639	7.03125	8.90208	15.3266

## Sheet: Figure 4
Figure 4A	FANCD2 foci number
	Embryo #	Faap100+/+	Faap100-/-
	1	18.08	0
	2	12.8235	0
	3	18.269	0
	4	12.5748	0
Figure 4B	Olive tail moment
	Embryo #	Faap100+/+	Faap100-/-
	1	5.02631	8.61094
	2	4.81964	8.91642
	3	4.78654	9.22574
Figure 4C	53BP1+ PGCs(%)
	Embryo #	Faap100+/+	Faap100-/-
	1	5.2349	25.6906
	2	6.15385	24.5614
	3	7.12468	25
	4	4.92537	22.0736
Figure 4D	p-p53+ PGCs(%)
	Embryo #	Faap100+/+	Faap100-/-
	1	7.47126	27.9743
	2	9.03226	25
	3	9.16667	27.6836
	4	10.2273	27.8761
Figure 4E	PGCs number
	Embryo #	Faap100+/+；p53+/+	Faap100+/+；p53-/-	Faap100-/-；p53+/+	Faap100-/-；p53-/-
	1	2658	2618	300	899
	2	1303	1525	437	718
	3	3090	3116	785	959
	4	2295	1850	362	510
	5	1978	1866	486	789
	6	2605	3124	374	802

## Sheet: Figure 5
Figure 5A	PLA foci per nucleus
	Embryo #	Faap100+/+	Faap100-/-
	1	39.4307	48.1587
	2	31.4808	44.42
	3	41.8067	58.1867
	4	44.3267	59.1854
Figure 5B	Mean S9.6 nuclear intensity
	Embryo #	Faap100+/+	Faap100-/-
	1	14.5018	20.8675
	2	15.8436	21.271
	3	12.6424	18.2981

## Sheet: Figure 6
Figure 6A	Mean S9.6 nuclear intensity
	replicate#	CON		GFP-RNH1
		Faap100+/+	Faap100-/-	Faap100+/+	Faap100-/-
	1	9.35894	14.2611	8.59785	10.7105
	2	9.12381	14.1364	8.31571	10.5114
	3	8.9626	12.77	7.52742	9.67631
Figure 6B	PLA foci per nucleus
	replicate#	CON		GFP-RNH1
		Faap100+/+	Faap100-/-	Faap100+/+	Faap100-/-
	1	31.801	42.3846	29.6538	34.16
	2	29.9372	39.5073	29.5187	33.681
	3	26.715	37.6763	25.465	32.8593
Figure 6C	CldU tract length (μm)
	replicate#	CON		GFP-RNH1
		Faap100+/+	Faap100-/-	Faap100+/+	Faap100-/-
	1	18.4092	13.981	17.8853	16.4724
	2	16.3907	12.2189	16.7366	15.2296
	3	16.31	11.4317	16.4538	14.6687
Figure 6D	Cells with＞ 5 53BP1 foci(%)
	replicate#	CON		GFP-RNH1
		Faap100+/+	Faap100-/-	Faap100+/+	Faap100-/-
	1	13.43	23.15	8.5	13.73
	2	10.45	18	6.73	13.17
	3	10	16.27	5.26	12.68
Figure 6E	Cells with micronuclei(%)
	replicate#	CON		GFP-RNH1
		Faap100+/+	Faap100-/-	Faap100+/+	Faap100-/-
	1	10.57	16.14	10.33	13.06
	2	10	15.32	9.25	11.57
	3	9.54	14.83	8.66	11.41

## Sheet: Figure 7
Figure 7A	CldU:IdU ratio
	replicate#	Control		APH		HU
		Faap100+/+	Faap100-/-	Faap100+/+	Faap100-/-	Faap100+/+	Faap100-/-
	1	1.20133	1.18794	1.03533	0.674343	1.1684	0.882514
	2	1.17998	1.28587	1.15228	0.840557	1.15862	0.889567
	3	1.12126	1.09988	1.04026	0.889264	1.08661	0.843637

## Sheet: Figure S1
Figure S1A	#	Heart	Liver	Spleen	Lung	Kidney	Brain	Testis	Ovary	GV oocytes	MII oocytes	Granulosa cells
	1	0.81	0.59	1.69	0.5	1.26	1.11	4.98	0.95	18.08	13.52	1
	2	0.92	0.78	1.5	0.57	1.2	1.22	4.98	1.05	21.96	11.6	1.04
	3	0.86	0.94	1.68	0.55	1.34	1.15	5.05	1	20.35	12.97	1.06

## Sheet: Figure S2
Figure S2C	Body weight (g)
	mouse #	Female		Male
		Faap100+/+	Faap100-/-	Faap100+/+	Faap100-/-
	1	22.91	19.97	26.1	25.2
	2	15.86	17.11	24.2	29.4
	3	19.92	16.8	28.5	26.5
	4	24.13	21.21	25.2	25
	5	18.3	22.4	26.5	26.8
	6	19.52	13.4	25.4	25.7
	7	19.73	17.65	27.2	27
	8	14.06	14.65	29.1	28.9
	9	17.1	18.53
	10	23.62	24.63
	11	21.6	25.57
Figure S2D	FSH (mIU/ml)				E2 (pg/ml)
	mouse #	Faap100+/+	Faap100-/-		mouse #	Faap100+/+	Faap100-/-
	1	1.056	2.191		1	11.43	11.14
	2	1.012	2.849		2	14.45	16.71
	3	1.062	3.438		3	8.57	14.5
	4	2.008	2.257		4	14.47	14.85
	5	2.01	2.138		5	10.18	17.25
	6	1.66	1.729		6	15.07	13.19
	7	0.994	1.695		7	10.33	12.58
	8	1.266	1.7
	9	1.664

## Sheet: Figure S3
Figure S3A	Mean pSer5 Pol II intensity
	Embryo #	Faap100+/+	Faap100-/-
	1	63.6041	63.395
	2	70.6747	69.2059
	3	63.9137	64.7116
Figure S3B	Mean pSer2 Pol II intensity
	Embryo #	Faap100+/+	Faap100-/-
	1	62.8836	65.056
	2	62.4173	61.8278
	3	60.4054	64.3684
Figure S3C	5mC- PGCs(%)
	Embryo #	Faap100+/+	Faap100-/-
	1	98.01	98.5507
	2	99.0654	98.5507
	3	98.5437	98.1221
Figure S3D	H3K9me2- PGCs(%)
	Embryo #	Faap100+/+	Faap100-/-
	1	97.4576	96.5517
	2	96	93.5714
	3	96.732	96.25
Figure S3E	H3K27me3+ PGCs(%)
	Embryo #	Faap100+/+	Faap100-/-
	1	90.9664	90.2027
	2	89.6936	88.4615
	3	91	90.0901

[truncated: 1 more sheets: Figure S4]
